# Supplementary material for: Direct Current Stimulation Modulates Synaptic Facilitation via Distinct Presynaptic Calcium Channels
Source: Int J Mol Sci. 2023 Nov 28;24(23):16866. doi: 10.3390/ijms242316866 (PMC10706473; doi:10.3390/ijms242316866)
Supplement: Supplementary file 1 [file ijms-24-16866-s001.zip]

Archive with 1 entries (1 files):
- ijms-2625077-supplementary.pdf
